# Supplementary material for: Maternal Pre-Pregnancy Body Mass Index, Gestational Weight Gain and Children’s Cognitive Development: A Birth Cohort Study
Source: Nutrients. 2022 Nov 2;14(21):4613. doi: 10.3390/nu14214613 (PMC9654549; doi:10.3390/nu14214613)
Supplement: Supplementary file 1 [file nutrients-14-04613-s001.zip]

Archive with 1 entries (1 files):
- nutrients-1943339-supplementary.pdf
